# Supplementary material for: Tregs with an MHC class II peptide–specific chimeric antigen receptor prevent autoimmune diabetes in mice
Source: J Clin Invest. 2023 Sep 15;133(18):e168601. doi: 10.1172/JCI168601 (PMC10503798; doi:10.1172/JCI168601)
Supplement: Supporting data values [file jci-133-168601-s256.xlsx]

## Sheet: Figure 1
Fig. 1D
no peptide	InsBP8E	InsBP8G
9605	158025	50837
12170	147510	47037
10889	180253	46960
Fig. 1F
No Peptide	islets		InsB10-23		InsBP8G
no antibody	Isotype	1B2	Isotype	1B2	Isotype	1B2
2.65	14.8	6.58	30.6	9.98	31.9	21
3.37	15	4.92	30.7	11.6	30.8	20.8
3.2	14.7	4.81	28.9	10.3	31.2	22.1
2.73			31	7.81	32.9	21.9
2.1					37.6
2.04					16.6
2.43					29.7
2.29
3.72
4.12
5.41

## Sheet: Figure 2
Fig. 2E %FoxP3+Helios+
Tconv	Control Treg	InsB-g7 CAR Treg
0.44	79.6	82
1.48	89.5	68.3
3.8875	84.9	82.7
1.26667	70.4	84.4
1.92	84.9	62.5
0.14	82.5	71.3
0.51	83.8	78.9
1.34	74.7	74.2
1.025	70.4
0.36

## Sheet: Figure 3 values
Fig. 3B
HEL	Insulin		Raw data and calculations on second page
1.04578	3.07007
0.564591	4.26315
0.931808	1.55083
1.02403	3.08081
1.3432	3.87464
0.602083	4.12546
Fig. 3D
HEL	Insulin		Raw data and calculations on second page
1.33445	11.7732
1.25091	8.90625
0.876623	9.2014
0.826087	8.45291
1.0216	6.23888
0.86322	8.981
1.0999	6.21947
Fig. 3F
	APC			APC + islets
Control Tconv	3.23661	4.13574	6.29056	5.32881	4.47011	12.2786
InsB-g7 Tconv	13.0439	9.50171	27.9761	27.3797	22.1292	50.159
Fig. 3H
Control Tconv	InsB-g7 CAR Tconv	InsB-g7 CAR Tconv+InsBP8E+LPS
14.1	87.6	204
28.9	85.5	237
26.8	72.6	225

## Sheet: Figure 3B and 3D raw data
Fig. 3B InsB-g7 CAR Tconv proliferation raw data
Set up 1	# events Cell prolif dye -	# events Cell prolif dye +	# total events	Normalized to 5000 total events	Normalized Cell Proliferation Index
no peptide	648	1595	2243	1444.49
P8E	12638	1611	14249	4434.7	3.07007
HEL	455	1051	1506	1510.62	1.04578
Set up 2	# events Cell prolif dye -	# events Cell prolif dye +	# total events	Normalized to 5000 total events	Normalized Cell Proliferation Index
no peptide	195	672	867	1124.57
P8E	7571	325	7896	4794.2	4.26315
HEL	24	165	189	634.921	0.564591
Set up 3	# events Cell prolif dye -	# events Cell prolif dye +	# total events	Normalized to 5000 total events	Normalized Cell Proliferation Index
no peptide	734	428	1162	3158.35
P8E	5525	115	5640	4898.05	1.55083
HEL	578	404	982	2942.97	0.931808
Set up 4	# events Cell prolif dye -	# events Cell prolif dye +	# total events	Normalized to 5000 total events	Normalized Cell Proliferation Index
no peptide	57	122	179	1592.18
P8E	18422	356	18778	4905.21	3.08081
HEL	60	124	184	1630.43	1.02403
Set up 5	# events Cell prolif dye -	# events Cell prolif dye +	# total events	Normalized to 5000 total events	Normalized Cell Proliferation Index
no peptide	266	888	1154	1152.51
P8E	10428	1248	11676	4465.57	3.87464
HEL	335	747	1082	1548.06	1.3432
Set up 6	# events Cell prolif dye -	# events Cell prolif dye +	# total events	Normalized to 5000 total events	Normalized Cell Proliferation Index
no peptide	195	672	867	1124.57
P8E	7667	596	8263	4639.36	4.12546
HEL	91	581	672	677.083	0.602083
Fig. 3D InsB-g7 CAR Treg proliferation raw data
Set up 1	# events Cell prolif dye -	# events Cell prolif dye +	# total events	Normalized to 5000 total events	Normalized Cell Proliferation Index
no peptide	139	3335	3474	200.058
P8E	2214	2486	4700	2355.32	11.7732
HEL	166	2943	3109	266.967	1.33445
Set up 2	# events Cell prolif dye -	# events Cell prolif dye +	# total events	Normalized to 5000 total events	Normalized Cell Proliferation Index
no peptide	24	375	399	300.752
P8E	405	351	756	2678.57	8.90625
HEL	31	381	412	376.214	1.25091
Set up 3	# events Cell prolif dye -	# events Cell prolif dye +	# total events	Normalized to 5000 total events	Normalized Cell Proliferation Index
no peptide	14	292	306	228.758
P8E	301	414	715	2104.9	9.2014
HEL	15	359	374	200.535	0.876623
Set up 4	# events Cell prolif dye -	# events Cell prolif dye +	# total events	Normalized to 5000 total events	Normalized Cell Proliferation Index
no peptide	8	144	152	263.158
P8E	222	277	499	2224.45	8.45291
HEL	4	88	92	217.391	0.826087
Set up 5	# events Cell prolif dye -	# events Cell prolif dye +	# total events	Normalized to 5000 total events	Normalized Cell Proliferation Index
no peptide	25	247	272	459.559
P8E	164	122	286	2867.13	6.23888
HEL	20	193	213	469.484	1.0216
Set up 6	# events Cell prolif dye -	# events Cell prolif dye +	# total events	Normalized to 5000 total events	Normalized Cell Proliferation Index
no peptide	24	375	399	300.752
P8E	403	343	746	2701.07	8.98107
HEL	27	493	520	259.615	0.863221
Set up 7	# events Cell prolif dye -	# events Cell prolif dye +	# total events	Normalized to 5000 total events	Normalized Cell Proliferation Index
no peptide	58	1528	1586	182.85
P8E	358	1216	1574	1137.23	6.21947
HEL	72	1718	1790	201.117	1.0999

## Sheet: Figure 4 values
Fig. 4A %CD69 raw data								Fig. 4A %LAP raw data								Fig. 4A CTLA4 MFI raw data
Control Treg				InsB-g7 CAR Treg				Control Treg				InsB-g7 CAR Treg				Control Treg				InsB-g7 CAR Treg
%CD69 with no peptide	%CD69 with HEL	%CD69 with Insulin		%CD69 with no peptide	%CD69 with HEL	%CD69 with Insulin		%LAP with no peptide	%LAP with HEL	%LAP with Insulin		%LAP with no peptide	%LAP with HEL	%LAP with Insulin		gMFI CTLA4 with no peptide	gMFI CTLA4 with HEL	gMFI CTLA4 with Insulin		gMFI CTLA4 with no peptide	gMFI CTLA4 with HEL	gMFI CTLA4 with Insulin
1.33	1.47	1.03		4.11	4.36	10.6		3.11	2.87	2.06		20.5	19.4	35.2		1899	2132	2054		4998	4723	5908
2.08	1.8	2.03		14.7	13.7	26.7		2.08	2.17	2.42		15.1	14.1	27.3		3917	3394	3687		2645	2783	3295
1.21	1.07	0.86		7.66	6.88	15.5		2.14	1.56	1.69		11.3	11.6	25.9		4630	4012	4218		4274	4181	5081
				12.1	12.3	22.7
				5.16	5.65	13.3
				17.8	15.5	35.5
				6	6.21	16.7
%CD69 fold change normalized to no peptide								%CD69 fold change normalized to no peptide								gMFI CTLA4 fold change normalized to no peptide
Control Treg				InsB-g7 CAR Treg				Control Treg				InsB-g7 CAR Treg				Control Treg				InsB-g7 CAR Treg
with HEL	with Insulin			with HEL	with Insulin			with HEL	with Insulin			with HEL	with Insulin			with HEL	with Insulin			with HEL	with Insulin
1.10526	0.774436			1.06083	2.57908			0.92283	0.662379			0.946341	1.71707			1.1227	1.08162			0.944978	1.18207
0.865385	0.975962			0.931973	1.81633			1.04327	1.16346			0.933775	1.80795			0.866479	0.941282			1.05217	1.24575
0.884298	0.710744			0.898172	2.0235			0.728972	0.78972			1.02655	2.29203			0.866523	0.911015			0.978241	1.18882
				1.01653	1.87603
				1.09496	2.57752
				0.870787	1.99438
				1.035	2.78333
Fig. 4C
control Treg (2 Treg : 1 DC)			InsB-g7 CAR Treg (2 Treg : 1 DC)			control Treg (5 Treg : 1 DC)			InsB-g7 CAR Treg (5 Treg : 1 DC)
gMFI CD80 with HEL	gMFI CD80 with Insulin		gMFI CD80 with HEL	gMFI CD80 with Insulin		gMFI CD80 with HEL	gMFI CD80 with Insulin		gMFI CD80 with HEL	gMFI CD80 with Insulin
1313.21	840.143		1014.87	593.979		17483.8	12948.5		14633.5	9515.73
2312.16	2035.3		1313.21	840.143		21580.8	19321.4		17483.8	12948.5
1064.88	1054.21		665.124	390.963		8269.95	7972.93		7522.06	5044.39
CD80 fold change HEL/P8E
Treg to DC	control Treg			InsB-g7 CAR Treg
2:1	0.900217	0.944985	0.886674	0.594912	0.659933	0.739399
5:1	0.998726	0.880259	0.98998	0.585276	0.639763	0.587805
CD86 fold change HEL/P8E
Treg to DC	control Treg			InsB-g7 CAR Treg
2:1	0.896886	0.953477	0.836341	0.670998	0.811916	0.724038
5:1	1.02158	0.895305	0.964084	0.65027	0.7406	0.670613
Fig. 4E
Treg:BDC	control Treg			InsB-g7 CAR Treg
2:1	20.39	19.68	-5	39.14	29.52	28.89
1:1	29.93	27.3	-3.33	28.95	26.98	12.78
1:2	27.3	25.08	-6.67	25.99	26.35	-3.89
1:4	16.45	20	-14.44	20.72	20.63	-8.89
1:8	15.46	10.79	-21.67	14.8	13.97	-11.67
Fig. 4E
Treg:BDC	control Treg			InsB-g7 CAR Treg
2:1	20.6388	71.321	54.7419	99.5106	99.9319	99.898
1:1	-0.879593	19.6363	10.3648	86.4615	99.4094	98.9869
1:2	0.707702	3.83044	-9.6762	31.5759	93.2138	77.2398
1:4	6.45857	4.73358	-2.64913	-0.712684	56.1625	26.0437
1:8	3.69814	5.84424	-1.61435	-8.34952	29.6289	-2.52598

## Sheet: 4E and F raw data
Fig. 4E %suppression of BDC2.5 T cell proliferation
Set up 1						Set up 2						Set up 3
		Division Index	% suppression					Division Index	% suppression					Division Index	% suppression
stim BDC T cells		3.04	0			stim BDC T cells		3.15	0			stim BDC T cells		1.8	0
no stim BDC T cells		0.095	96.875			no stim BDC T cells		0.14	95.5556			no stim BDC T cells		0.23	87.2222
Control Treg						Control Treg						Control Treg
Tregs:BDC
2:1		2.42	20.3947			2:1		2.53	19.6825			2:1		1.89	-5
1:1		2.13	29.9342			1:1		2.29	27.3016			1:1		1.86	-3.33333
1:2		2.21	27.3026			1:2		2.36	25.0794			1:2		1.92	-6.66667
1:4		2.54	16.4474			1:4		2.52	20			1:4		2.06	-14.4444
1:8		2.57	15.4605			1:8		2.81	10.7937			1:8		2.19	-21.6667
InsB-g7 CAR Treg						InsB-g7 CAR Treg						InsB-g7 CAR Treg
2:1		1.85	39.1447			2:1		2.22	29.5238			2:1		1.28	28.8889
1:1		2.16	28.9474			1:1		2.3	26.9841			1:1		1.57	12.7778
1:2		2.25	25.9868			1:2		2.32	26.3492			1:2		1.87	-3.88889
1:4		2.41	20.7237			1:4		2.5	20.6349			1:4		1.96	-8.88889
1:8		2.59	14.8026			1:8		2.71	13.9683			1:8		2.01	-11.6667
Fig. 4F %suppression of BDC2.5 IL2 production
Set up 1						Set up 2						Set up 3
	IL2 pg/mL						IL2 pg/mL						IL2 pg/mL
Tregs:BDC	InsB-g7 CAR Treg	Control Treg	stim BDC only			Tregs:BDC	InsB-g7 CAR Treg	Control Treg	stim BDC only			Tregs:BDC	InsB-g7 CAR Treg	Control Treg	stim BDC only
2:1	8.85496	1435.92				2:1	1.15325	485.709				2:1	1.47686	655.031
1:1	244.959	1825.26				1:1	10.003	1361.04				1:1	14.6621	1297.31
1:2	1238.03	1796.54				1:2	114.931	1628.73				1:2	329.414	1587.37
1:4	1822.24	1692.49				1:4	742.434	1613.44				1:4	1070.39	1485.66
1:8	1960.42	1742.43				1:8	1191.81	1594.63				1:8	1483.88	1470.69
0:1			1809.35			0:1			1693.61			0:1			1447.32
	% IL2 suppression						% IL2 suppression						% IL2 suppression
Tregs:BDC	InsB-g7 CAR Treg	Control Treg				Tregs:BDC	InsB-g7 CAR Treg	Control Treg				Tregs:BDC	InsB-g7 CAR Treg	Control Treg
2:1	99.5106	20.6388				2:1	99.9319	71.321				2:1	99.898	54.7419
1:1	86.4615	-0.879593				1:1	99.4094	19.6363				1:1	98.9869	10.3648
1:2	31.5759	0.707702				1:2	93.2138	3.83044				1:2	77.2398	-9.6762
1:4	-0.712684	6.45857				1:4	56.1625	4.73358				1:4	26.0437	-2.64913
1:8	-8.34952	3.69814				1:8	29.629	5.84424				1:8	-2.52598	-1.61435

## Sheet: Figure 5
Fig. 5B
Day post transfer	No Treg	Control Treg	InsB-g7 Treg
11	1
11	1
13	1
13	1
14	1	1
30		0	0
30		0	0
30		0	0
30			0
30			0
30			0
12	1
12	1
12	1
12	1
12	1
14		1
14		1
30		0	0
30			0
30			0
11	1
12	1
12	1
12	1
13		1
14		1
30		0	0
30		0	0
30		0	0
30		0	0
Fig. 5C
	450e3 Control Treg						450e3 InsB-g7 CAR Treg						150e3 Control Treg						150e3 InsB-g7 CAR Treg
Spleen	70249	29639	37589	30676	24417	45133	192957	348567	94888	115036	101978	81507	19512	27950	117308	70814			70445	70729	55581	67049
pLN	461	17	4	9	11		90	35	1	2	33	6	1	7	6	43			1	2	15	45
Fig. 5E
%Ki67+	Tet+										Tet-
Spleen	22.9	20.1	23.2	25.2	33.9	31.8	27.4	30.5	28.6	29.1	16.8	12.3	17.4	24.8	18.9	21.4	21.2	15.3	26.3	19.8
pLN	66.7	50	100	50	50						28.1	16.7	33.3	20	57.1
PD-1 gMFI	Tet+										Tet-
Spleen	437	447	583	590	640	664	610	537	632	662	284	291	308	368	320	337	357	267	333	356
pLN	526	627	440	841	510						192	250	194	240	461
CTLA4 gMFI	Tet+										Tet-
Spleen	1237	2088	1437	1423	1438	1196	1259	1140	1384	1152	802	1389	949	1031	1064	815	831	640	819	727
pLN	1578	1480	1451	715	746						845	1091	545	566	1227

## Sheet: Figure 6
Fig. 6A
	No Treg									450e3 Control Treg									450e3 insB-g7 CAR Treg									150e3 Control Treg									150e3 InsB-g7 CAR Treg
Spleen	74038	85509	153802	94363	108028	145880	181585	144122	167300	10663	8998	4799	5943	6837	37168				3236	11977	5874	9955	8462	6233				5041	8639	35192	30867						9754	11071	19586	4789
pLN	14369	5803	8772	2752	2845	687	284	1064	401	2048	87	24	43		124				19	31	1	6	29	14				44	15	92	136						24	81	75	173
Fig. 6B
	No Treg								450e3 Control Treg								450e3 InsB-g7 CAR Treg								150e3 Control Treg								150e3 InsB-g7 CAR Treg
	14708	33837	23308	13612	4697	7263	4900	4049	2911	3095	128	124	412	966			156	1092	126	281	337	495			71	363	1450	2401					240	700	650	54
Fig. 6C
	No Treg									450e3 Control Treg									450e3 InsB-g7 CAR Treg									150e3 Control Treg									150e3 InsB-g7 CAR Treg
	54.51	18.59	14.42	12.26	14.38	13.2	29.231	50	24.706	0.15	0.23	0.121	0.193	0.252	0.812				0.01	0.03	0.062	0.086	0.082	0.076				0.257	0.295	0.296	0.42						0.137	0.155	0.32	0.071
Fig. 6E
	150e3 Control Treg	150e3 InsB-g7 CAR Treg	450e3 Control Treg	450e3 InsB-g7 CAR Treg
	0.1	173.859	0.1	59.3612
	0.1	2.21813	0.1	0.1
	0.1	0.739375	0.1	14.8931
	0.1	8.66125	0.1	0.1
	0.1	36.5463	0.1	25.0331
	118.828	0.1	0.21125	11.83
	319.199	74.4656	57.7769	2.85188
	115.026	0.528125	69.8181	9.50625
	432.746	77.4231	0.1	12.0412
	407.501	1.90125	0.105625	18.1675
	3010.52	0.1	1.79563	0.1
	2678.97	0.4225	4.75312	26.8287
	582.944	40.6656	29.3637	2.42937
	455.983	0.1	213.574	0.1
	607.555	6.02062	55.8756	0.1
	760.394	0.316875	98.2313	0.1
	165.831	121.257	227.094	0.1
	415.317	1.05625	48.6931	0.1
	13.9425	92.6331	232.164	0.1
	3.06312	0.105625	148.298
			191.393
			497.071
			238.501

## Sheet: Figure 7
Fig. 7B
Weeks of age	No Treg	InsB-g7 CAR Treg
15	1
17	1
17.8	1	1
16.8	1
18.3		1
20.7	1
30		0
30		0
30		0
21.7		1
30	0	0

## Sheet: Supplemental Figure 1
Suppl. Fig. 1
peptide conc. (ug/ml)	1B2		no antibody
40	1042.6	1059.4	1284.6
10	629.2	673.9	1103.4
2.5	123	130.8	654.1
0.625	1	1	79.7
0.156	1	1	1
0.039	1	1	1
0.0098	1	1	1
0	1	1	1

[truncated: 2 more sheets: Supplemental Figure 2, Supplemental Figure 4]
